# Supplementary material for: CD147 Promotes Tumor Lymphangiogenesis in Melanoma via PROX-1
Source: Cancers (Basel). 2021 Sep 28;13(19):4859. doi: 10.3390/cancers13194859 (PMC8508014; doi:10.3390/cancers13194859)
Supplement: Supplementary file 1 [file cancers-13-04859-s001.zip]

Archive with 4 entries (4 files):
- Supplementary files - revision 2/Reger de Moura et al. - Supplementary Figures legends.pdf
- Supplementary files - revision 2/Reger de Moura et al. - Supplementary Figures revision 2.pptx
- Supplementary files - revision 2/Table S1.xlsx
- Supplementary files - revision 2/Table S2.xlsx
