# Supplementary material for: CD147 Promotes Tumor Lymphangiogenesis in Melanoma via PROX-1
Source: Cancers (Basel). 2021 Sep 28;13(19):4859. doi: 10.3390/cancers13194859 (PMC8508014; doi:10.3390/cancers13194859)
Supplement: Supplementary file 1 [file cancers-13-04859-s001.zip › Supplementary files - revision 2/Table S1.xlsx]

## Sheet: Feuil1
Patient	CD147 expression	Age	Sex	BRAF	NRAS	Localisation	Ulceration	Primary melanoma Subtype	Primary melanoma AJCC stage	Primary melanoma Localisation
1	0 to 1+	38	M	WT	WT	Left cervical lymph node	Absent	SSM	IV	Left temple
2		58	F	WT	WT	Right inguinal lymph node	Absent	SSM	IV	Right thigh
3		89	F	WT	WT	Left inguinal lymph node	Present	SSM	V	Left Calf
4		88	M	V600E	WT	Right axillary lymph node	Present	SSM	III	Right mammary
5		71	F	V600E	WT	Left inguinal lymph node	Absent	Nodular	IV	Left Abdominal
6		80	F	WT	WT	Left inguinal lymph node	Present	SSM	IV	Left Calf
7		54	M	WT	WT	Right axillary lymph node	Absent	SSM	IV	Left back
8		72	M	WT	WT	Right inguinal & iliac lymph node	Absent	SSM	IV	Right foot
9	2+ to 3+	65	F	WT	Q61R	Left inguinal lymph node	Absent	Nodular	IV	Left ankle
10		66	F	WT	WT	Right axillary lymph node	Present	SSM	III	Dorsal
11		68	F	WT	Q61L	Right external iliac lymph node	Absent	SSM	IV	Right ankle
12		49	F	V600E	WT	Left inguinal & iliac lymph node	Absent	SSM	III	Left Calf
13		51	M	V600E	WT	Left external iliac lymph node	Absent	SSM	III	Left thigh
14		57	F	V600E	WT	Left inguinal lymph node	Absent	SSM	IV	Left leg
15		30	M	V600E	WT	Left occipital lymph node	Absent	SSM	II	Left side
16		74	M	WT	WT	Left inguinal & iliac lymph node	Absent	SSM	IV	Right thigh
