# Supplementary material for: CD147 Promotes Tumor Lymphangiogenesis in Melanoma via PROX-1
Source: Cancers (Basel). 2021 Sep 28;13(19):4859. doi: 10.3390/cancers13194859 (PMC8508014; doi:10.3390/cancers13194859)
Supplement: Supplementary file 1 [file cancers-13-04859-s001.zip › Supplementary files - revision 2/Table S2.xlsx]

## Sheet: Feuil1
Gene name		Symbol	Ref	Amplicon size (pb)
prospero homeobox 1		PROX1	2Hp-PROX1	120
fms-related tyrosine kinase 4		FLT4	1Hp-FLT4	148
lymphatic vessel endothelial hyaluronan receptor 1		LYVE1	1Hp-LYVE1	150
podoplanin		PDPN	1HpF-PDPN	149
glyceraldehyde-3-phosphate dehydrogenase		GAPDH	*	166
